# Supplementary material for: Streptomyces-Fungus Co-Culture Enhances the Production of Borrelidin and Analogs: A Genomic and Metabolomic Approach
Source: Mar Drugs. 2024 Jun 28;22(7):302. doi: 10.3390/md22070302 (PMC11278061; doi:10.3390/md22070302)
Supplement: Supplementary file 1 [file marinedrugs-22-00302-s001.zip]

Archive with 1 entries (1 files):
- marinedrugs-3046526-supplementary.pdf
